# Supplementary material for: A new species of Lysiteles Simon, 1895 (Araneae, Thomisidae) from South China
Source: Biodivers Data J. 2022 Dec 19;10:e95981. doi: 10.3897/BDJ.10.e95981 (PMC9836427; doi:10.3897/BDJ.10.e95981)
Supplement: XML Treatment for Lysiteles nanfengmian [file BDJ.10.e95981-treatment1.xml]

<!DOCTYPE tp:taxon-treatment
  PUBLIC "-//TaxonX//DTD Taxonomic Treatment Publishing DTD v0 20100105//EN" "tax-treatment-NSO.dtd">
<tp:taxon-treatment xmlns:tp="http://www.plazi.org/taxpub"><tp:treatment-meta><mixed-citation publication-type="journal"><person-group><name><surname>Li</surname><given-names>Wenhui</given-names></name><name><surname>Li</surname><given-names>Congzheng</given-names></name><name><surname>Yao</surname><given-names>Yanbin</given-names></name><name><surname>Liu</surname><given-names>Keke</given-names></name><name><surname>Liao</surname><given-names>Xuqing</given-names></name></person-group><article-title>A new species of <italic><tp:taxon-name><tp:taxon-name-part taxon-name-part-type="genus" reg="Lysiteles">Lysiteles</tp:taxon-name-part></tp:taxon-name></italic> Simon, 1895 (<tp:taxon-name><tp:taxon-name-part taxon-name-part-type="order">Araneae</tp:taxon-name-part></tp:taxon-name>, <tp:taxon-name><tp:taxon-name-part taxon-name-part-type="family">Thomisidae</tp:taxon-name-part></tp:taxon-name>) from South China</article-title><source>Biodivers Data J</source><day>19</day><month>12</month><year>2022</year><volume>10</volume><pub-id pub-id-type="doi">10.3897/BDJ.10.e95981</pub-id></mixed-citation></tp:treatment-meta><tp:nomenclature><tp:taxon-name>
            <object-id xmlns:xlink="http://www.w3.org/1999/xlink" content-type="arpha" xlink:type="simple">5E97CDC1-B222-5EFE-B252-C5651C417D0B</object-id>
            <tp:taxon-name-part taxon-name-part-type="genus">Lysiteles</tp:taxon-name-part>
            <tp:taxon-name-part taxon-name-part-type="species">nanfengmian</tp:taxon-name-part>
            <object-id xmlns:xlink="http://www.w3.org/1999/xlink" content-type="zoobank" xlink:type="simple" object-id-type="ZooBank">EE0E97F7-088A-40E9-AA49-04F9C9E8F798</object-id>
          </tp:taxon-name><tp:taxon-authority>Liu</tp:taxon-authority><tp:taxon-status xmlns:xlink="http://www.w3.org/1999/xlink" xlink:type="simple">sp. n.</tp:taxon-status></tp:nomenclature><tp:treatment-sec sec-type="materials"><title>Materials</title><list list-type="alpha-lower" list-content="occurrences"><list-item><p><bold>Type status:</bold> <named-content xmlns:xlink="http://www.w3.org/1999/xlink" content-type="dwc:typeStatus" xlink:type="simple">Holotype</named-content>. <bold>Occurrence:</bold> recordedBy: <named-content xmlns:xlink="http://www.w3.org/1999/xlink" content-type="dwc:recordedBy" xlink:type="simple">Liu Ke-Ke</named-content>; individualCount: <named-content xmlns:xlink="http://www.w3.org/1999/xlink" content-type="dwc:individualCount" xlink:type="simple">1</named-content>; sex: <named-content xmlns:xlink="http://www.w3.org/1999/xlink" content-type="dwc:sex" xlink:type="simple">male</named-content>; lifeStage: <named-content xmlns:xlink="http://www.w3.org/1999/xlink" content-type="dwc:lifeStage" xlink:type="simple">adult</named-content>; occurrenceID: <named-content xmlns:xlink="http://www.w3.org/1999/xlink" content-type="dwc:occurrenceID" xlink:type="simple">FB98876F-2A09-520E-A579-173D2584BA7B</named-content>; <bold>Taxon:</bold> scientificName: <named-content xmlns:xlink="http://www.w3.org/1999/xlink" content-type="dwc:scientificName" xlink:type="simple"><italic><tp:taxon-name><tp:taxon-name-part taxon-name-part-type="genus" reg="Lysiteles">Lysiteles</tp:taxon-name-part><tp:taxon-name-part taxon-name-part-type="species" reg="nanfengmian">nanfengmian</tp:taxon-name-part></tp:taxon-name></italic> Liu, sp. n.</named-content>; <bold>Location:</bold> country: <named-content xmlns:xlink="http://www.w3.org/1999/xlink" content-type="dwc:country" xlink:type="simple">China</named-content>; stateProvince: <named-content xmlns:xlink="http://www.w3.org/1999/xlink" content-type="dwc:stateProvince" xlink:type="simple">Jiangxi</named-content>; locality: <named-content xmlns:xlink="http://www.w3.org/1999/xlink" content-type="dwc:locality" xlink:type="simple">Ji’an City, Suichuan County, Nanfengmian National Nature Reserve, Daijiabu Station, Shahu Village, Fengshuao</named-content>; verbatimElevation: <named-content xmlns:xlink="http://www.w3.org/1999/xlink" content-type="dwc:verbatimElevation" xlink:type="simple">1071 m</named-content>; verbatimCoordinates: <named-content xmlns:xlink="http://www.w3.org/1999/xlink" content-type="dwc:verbatimCoordinates" xlink:type="simple"><named-content content-type="dwc:verbatimCoordinates" xlink:type="simple">26°16'1.33"N, 114°3'47.53"E</named-content></named-content>; georeferenceProtocol: <named-content xmlns:xlink="http://www.w3.org/1999/xlink" content-type="dwc:georeferenceProtocol" xlink:type="simple">GPS</named-content>; <bold>Event:</bold> samplingProtocol: <named-content xmlns:xlink="http://www.w3.org/1999/xlink" content-type="dwc:samplingProtocol" xlink:type="simple">sweeping</named-content>; eventDate: <named-content xmlns:xlink="http://www.w3.org/1999/xlink" content-type="dwc:eventDate" xlink:type="simple">28/06/2022</named-content></p></list-item><list-item><p><bold>Type status:</bold> <named-content xmlns:xlink="http://www.w3.org/1999/xlink" content-type="dwc:typeStatus" xlink:type="simple">Paratype</named-content>. <bold>Occurrence:</bold> recordedBy: <named-content xmlns:xlink="http://www.w3.org/1999/xlink" content-type="dwc:recordedBy" xlink:type="simple">Liu Ke-Ke</named-content>; individualCount: <named-content xmlns:xlink="http://www.w3.org/1999/xlink" content-type="dwc:individualCount" xlink:type="simple">1</named-content>; sex: <named-content xmlns:xlink="http://www.w3.org/1999/xlink" content-type="dwc:sex" xlink:type="simple">male</named-content>; lifeStage: <named-content xmlns:xlink="http://www.w3.org/1999/xlink" content-type="dwc:lifeStage" xlink:type="simple">adult</named-content>; occurrenceID: <named-content xmlns:xlink="http://www.w3.org/1999/xlink" content-type="dwc:occurrenceID" xlink:type="simple">BB9DAF8E-5DD6-5AB4-BD63-90663760BE52</named-content>; <bold>Taxon:</bold> scientificName: <named-content xmlns:xlink="http://www.w3.org/1999/xlink" content-type="dwc:scientificName" xlink:type="simple"><italic><tp:taxon-name><tp:taxon-name-part taxon-name-part-type="genus" reg="Lysiteles">Lysiteles</tp:taxon-name-part><tp:taxon-name-part taxon-name-part-type="species" reg="nanfengmian">nanfengmian</tp:taxon-name-part></tp:taxon-name></italic> Liu, sp. n.</named-content>; <bold>Location:</bold> country: <named-content xmlns:xlink="http://www.w3.org/1999/xlink" content-type="dwc:country" xlink:type="simple">China</named-content>; stateProvince: <named-content xmlns:xlink="http://www.w3.org/1999/xlink" content-type="dwc:stateProvince" xlink:type="simple">Jiangxi</named-content>; locality: <named-content xmlns:xlink="http://www.w3.org/1999/xlink" content-type="dwc:locality" xlink:type="simple">Ji’an City, Suichuan County, Nanfengmian National Nature Reserve, Daijiabu Station, Shahu Village, Fengshuao</named-content>; verbatimElevation: <named-content xmlns:xlink="http://www.w3.org/1999/xlink" content-type="dwc:verbatimElevation" xlink:type="simple">1071 m</named-content>; verbatimCoordinates: <named-content xmlns:xlink="http://www.w3.org/1999/xlink" content-type="dwc:verbatimCoordinates" xlink:type="simple"><named-content content-type="dwc:verbatimCoordinates" xlink:type="simple">26°16'1.33"N, 114°3'47.53"E</named-content></named-content>; georeferenceProtocol: <named-content xmlns:xlink="http://www.w3.org/1999/xlink" content-type="dwc:georeferenceProtocol" xlink:type="simple">GPS</named-content>; <bold>Event:</bold> samplingProtocol: <named-content xmlns:xlink="http://www.w3.org/1999/xlink" content-type="dwc:samplingProtocol" xlink:type="simple">sweeping</named-content>; eventDate: <named-content xmlns:xlink="http://www.w3.org/1999/xlink" content-type="dwc:eventDate" xlink:type="simple">28/06/2022</named-content></p></list-item><list-item><p><bold>Type status:</bold> <named-content xmlns:xlink="http://www.w3.org/1999/xlink" content-type="dwc:typeStatus" xlink:type="simple">Paratype</named-content>. <bold>Occurrence:</bold> recordedBy: <named-content xmlns:xlink="http://www.w3.org/1999/xlink" content-type="dwc:recordedBy" xlink:type="simple">Liu Ke-Ke</named-content>; individualCount: <named-content xmlns:xlink="http://www.w3.org/1999/xlink" content-type="dwc:individualCount" xlink:type="simple">4</named-content>; sex: <named-content xmlns:xlink="http://www.w3.org/1999/xlink" content-type="dwc:sex" xlink:type="simple">female</named-content>; lifeStage: <named-content xmlns:xlink="http://www.w3.org/1999/xlink" content-type="dwc:lifeStage" xlink:type="simple">adult</named-content>; occurrenceID: <named-content xmlns:xlink="http://www.w3.org/1999/xlink" content-type="dwc:occurrenceID" xlink:type="simple">B716A5F2-00A8-533A-A8BA-962217465B8B</named-content>; <bold>Taxon:</bold> scientificName: <named-content xmlns:xlink="http://www.w3.org/1999/xlink" content-type="dwc:scientificName" xlink:type="simple"><italic><tp:taxon-name><tp:taxon-name-part taxon-name-part-type="genus" reg="Lysiteles">Lysiteles</tp:taxon-name-part><tp:taxon-name-part taxon-name-part-type="species" reg="nanfengmian">nanfengmian</tp:taxon-name-part></tp:taxon-name></italic> Liu, sp. n.</named-content>; <bold>Location:</bold> country: <named-content xmlns:xlink="http://www.w3.org/1999/xlink" content-type="dwc:country" xlink:type="simple">China</named-content>; stateProvince: <named-content xmlns:xlink="http://www.w3.org/1999/xlink" content-type="dwc:stateProvince" xlink:type="simple">Jiangxi</named-content>; locality: <named-content xmlns:xlink="http://www.w3.org/1999/xlink" content-type="dwc:locality" xlink:type="simple">Ji’an City, Suichuan County, Nanfengmian National Nature Reserve, Daijiabu Station, Shahu Village, Fengshuao</named-content>; verbatimElevation: <named-content xmlns:xlink="http://www.w3.org/1999/xlink" content-type="dwc:verbatimElevation" xlink:type="simple">1071 m</named-content>; verbatimCoordinates: <named-content xmlns:xlink="http://www.w3.org/1999/xlink" content-type="dwc:verbatimCoordinates" xlink:type="simple"><named-content content-type="dwc:verbatimCoordinates" xlink:type="simple">26°16'1.33"N, 114°3'47.53"E</named-content></named-content>; georeferenceProtocol: <named-content xmlns:xlink="http://www.w3.org/1999/xlink" content-type="dwc:georeferenceProtocol" xlink:type="simple">GPS</named-content>; <bold>Event:</bold> samplingProtocol: <named-content xmlns:xlink="http://www.w3.org/1999/xlink" content-type="dwc:samplingProtocol" xlink:type="simple">sweeping</named-content>; eventDate: <named-content xmlns:xlink="http://www.w3.org/1999/xlink" content-type="dwc:eventDate" xlink:type="simple">28/06/2022</named-content></p></list-item><list-item><p><bold>Type status:</bold> <named-content xmlns:xlink="http://www.w3.org/1999/xlink" content-type="dwc:typeStatus" xlink:type="simple">Paratype</named-content>. <bold>Occurrence:</bold> recordedBy: <named-content xmlns:xlink="http://www.w3.org/1999/xlink" content-type="dwc:recordedBy" xlink:type="simple">Liu Ke-Ke</named-content>; individualCount: <named-content xmlns:xlink="http://www.w3.org/1999/xlink" content-type="dwc:individualCount" xlink:type="simple">4</named-content>; sex: <named-content xmlns:xlink="http://www.w3.org/1999/xlink" content-type="dwc:sex" xlink:type="simple">female</named-content>; lifeStage: <named-content xmlns:xlink="http://www.w3.org/1999/xlink" content-type="dwc:lifeStage" xlink:type="simple">adult</named-content>; occurrenceID: <named-content xmlns:xlink="http://www.w3.org/1999/xlink" content-type="dwc:occurrenceID" xlink:type="simple">5EA24413-7755-5D56-9503-D509339C7DD4</named-content>; <bold>Taxon:</bold> scientificName: <named-content xmlns:xlink="http://www.w3.org/1999/xlink" content-type="dwc:scientificName" xlink:type="simple"><italic><tp:taxon-name><tp:taxon-name-part taxon-name-part-type="genus" reg="Lysiteles">Lysiteles</tp:taxon-name-part><tp:taxon-name-part taxon-name-part-type="species" reg="nanfengmian">nanfengmian</tp:taxon-name-part></tp:taxon-name></italic> Liu, sp. n.</named-content>; <bold>Location:</bold> country: <named-content xmlns:xlink="http://www.w3.org/1999/xlink" content-type="dwc:country" xlink:type="simple">China</named-content>; stateProvince: <named-content xmlns:xlink="http://www.w3.org/1999/xlink" content-type="dwc:stateProvince" xlink:type="simple">Jiangxi</named-content>; locality: <named-content xmlns:xlink="http://www.w3.org/1999/xlink" content-type="dwc:locality" xlink:type="simple">Ji’an City, Suichuan County, Nanfengmian National Nature Reserve, Daijiabu Station, Qianmo Village, Dapingli</named-content>; verbatimElevation: <named-content xmlns:xlink="http://www.w3.org/1999/xlink" content-type="dwc:verbatimElevation" xlink:type="simple">1096 m</named-content>; verbatimCoordinates: <named-content xmlns:xlink="http://www.w3.org/1999/xlink" content-type="dwc:verbatimCoordinates" xlink:type="simple"><named-content content-type="dwc:verbatimCoordinates" xlink:type="simple">26°17'44.2"N, 114°4'29.74"E</named-content></named-content>; georeferenceProtocol: <named-content xmlns:xlink="http://www.w3.org/1999/xlink" content-type="dwc:georeferenceProtocol" xlink:type="simple">GPS</named-content>; <bold>Event:</bold> samplingProtocol: <named-content xmlns:xlink="http://www.w3.org/1999/xlink" content-type="dwc:samplingProtocol" xlink:type="simple">sweeping</named-content>; eventDate: <named-content xmlns:xlink="http://www.w3.org/1999/xlink" content-type="dwc:eventDate" xlink:type="simple">28/06/2022</named-content></p></list-item><list-item><p><bold>Type status:</bold> <named-content xmlns:xlink="http://www.w3.org/1999/xlink" content-type="dwc:typeStatus" xlink:type="simple">Paratype</named-content>. <bold>Occurrence:</bold> recordedBy: <named-content xmlns:xlink="http://www.w3.org/1999/xlink" content-type="dwc:recordedBy" xlink:type="simple">Liu Ke-Ke</named-content>; individualCount: <named-content xmlns:xlink="http://www.w3.org/1999/xlink" content-type="dwc:individualCount" xlink:type="simple">1</named-content>; sex: <named-content xmlns:xlink="http://www.w3.org/1999/xlink" content-type="dwc:sex" xlink:type="simple">male</named-content>; lifeStage: <named-content xmlns:xlink="http://www.w3.org/1999/xlink" content-type="dwc:lifeStage" xlink:type="simple">adult</named-content>; occurrenceID: <named-content xmlns:xlink="http://www.w3.org/1999/xlink" content-type="dwc:occurrenceID" xlink:type="simple">43300CF0-FE44-5008-836C-337E5D52EC3B</named-content>; <bold>Taxon:</bold> scientificName: <named-content xmlns:xlink="http://www.w3.org/1999/xlink" content-type="dwc:scientificName" xlink:type="simple"><italic><tp:taxon-name><tp:taxon-name-part taxon-name-part-type="genus" reg="Lysiteles">Lysiteles</tp:taxon-name-part><tp:taxon-name-part taxon-name-part-type="species" reg="nanfengmian">nanfengmian</tp:taxon-name-part></tp:taxon-name></italic> Liu, sp. n.</named-content>; <bold>Location:</bold> country: <named-content xmlns:xlink="http://www.w3.org/1999/xlink" content-type="dwc:country" xlink:type="simple">China</named-content>; stateProvince: <named-content xmlns:xlink="http://www.w3.org/1999/xlink" content-type="dwc:stateProvince" xlink:type="simple">Jiangxi</named-content>; locality: <named-content xmlns:xlink="http://www.w3.org/1999/xlink" content-type="dwc:locality" xlink:type="simple">Ji’an City, Suichuan County, Nanfengmian National Nature Reserve, Dafen Station, Gaoxing Village, Shiziao</named-content>; verbatimElevation: <named-content xmlns:xlink="http://www.w3.org/1999/xlink" content-type="dwc:verbatimElevation" xlink:type="simple">913 m</named-content>; verbatimCoordinates: <named-content xmlns:xlink="http://www.w3.org/1999/xlink" content-type="dwc:verbatimCoordinates" xlink:type="simple"><named-content content-type="dwc:verbatimCoordinates" xlink:type="simple">26°20'28.85"N, 114°5'27.47"E</named-content></named-content>; georeferenceProtocol: <named-content xmlns:xlink="http://www.w3.org/1999/xlink" content-type="dwc:georeferenceProtocol" xlink:type="simple">GPS</named-content>; <bold>Event:</bold> samplingProtocol: <named-content xmlns:xlink="http://www.w3.org/1999/xlink" content-type="dwc:samplingProtocol" xlink:type="simple">sweeping</named-content>; eventDate: <named-content xmlns:xlink="http://www.w3.org/1999/xlink" content-type="dwc:eventDate" xlink:type="simple">27/06/2022</named-content></p></list-item><list-item><p><bold>Type status:</bold> <named-content xmlns:xlink="http://www.w3.org/1999/xlink" content-type="dwc:typeStatus" xlink:type="simple">Paratype</named-content>. <bold>Occurrence:</bold> recordedBy: <named-content xmlns:xlink="http://www.w3.org/1999/xlink" content-type="dwc:recordedBy" xlink:type="simple">Liu Ke-Ke</named-content>; individualCount: <named-content xmlns:xlink="http://www.w3.org/1999/xlink" content-type="dwc:individualCount" xlink:type="simple">1</named-content>; sex: <named-content xmlns:xlink="http://www.w3.org/1999/xlink" content-type="dwc:sex" xlink:type="simple">female</named-content>; lifeStage: <named-content xmlns:xlink="http://www.w3.org/1999/xlink" content-type="dwc:lifeStage" xlink:type="simple">adult</named-content>; occurrenceID: <named-content xmlns:xlink="http://www.w3.org/1999/xlink" content-type="dwc:occurrenceID" xlink:type="simple">0D27B20F-5394-57C3-A7E4-11E35C95D4FE</named-content>; <bold>Taxon:</bold> scientificName: <named-content xmlns:xlink="http://www.w3.org/1999/xlink" content-type="dwc:scientificName" xlink:type="simple"><italic><tp:taxon-name><tp:taxon-name-part taxon-name-part-type="genus" reg="Lysiteles">Lysiteles</tp:taxon-name-part><tp:taxon-name-part taxon-name-part-type="species" reg="nanfengmian">nanfengmian</tp:taxon-name-part></tp:taxon-name></italic> Liu, sp. n.</named-content>; <bold>Location:</bold> country: <named-content xmlns:xlink="http://www.w3.org/1999/xlink" content-type="dwc:country" xlink:type="simple">China</named-content>; stateProvince: <named-content xmlns:xlink="http://www.w3.org/1999/xlink" content-type="dwc:stateProvince" xlink:type="simple">Jiangxi</named-content>; locality: <named-content xmlns:xlink="http://www.w3.org/1999/xlink" content-type="dwc:locality" xlink:type="simple">Ji’an City, Suichuan County, Nanfengmian National Nature Reserve, Dafen Station, Gaoxing Village, Shiziao</named-content>; verbatimElevation: <named-content xmlns:xlink="http://www.w3.org/1999/xlink" content-type="dwc:verbatimElevation" xlink:type="simple">913 m</named-content>; verbatimCoordinates: <named-content xmlns:xlink="http://www.w3.org/1999/xlink" content-type="dwc:verbatimCoordinates" xlink:type="simple"><named-content content-type="dwc:verbatimCoordinates" xlink:type="simple">26°20'28.85"N, 114°5'27.47"E</named-content></named-content>; georeferenceProtocol: <named-content xmlns:xlink="http://www.w3.org/1999/xlink" content-type="dwc:georeferenceProtocol" xlink:type="simple">GPS</named-content>; <bold>Event:</bold> samplingProtocol: <named-content xmlns:xlink="http://www.w3.org/1999/xlink" content-type="dwc:samplingProtocol" xlink:type="simple">sweeping</named-content>; eventDate: <named-content xmlns:xlink="http://www.w3.org/1999/xlink" content-type="dwc:eventDate" xlink:type="simple">27/06/2022</named-content></p></list-item></list></tp:treatment-sec><tp:treatment-sec sec-type="Description"><title>Description</title><p><bold>Male</bold> (holotype) (Figs <xref ref-type="fig" rid="F8169954">1</xref>, <xref ref-type="fig" rid="F8169958">4</xref>A, B). Total length 3.42. Carapace (Fig. <xref ref-type="fig" rid="F8169954">1</xref>A, B) 1.68 long, 1.59 wide. Eye sizes and interdistances: AME 0.10, ALE 0.20, PME 0.07, PLE 0.15, AME−AME 0.15, AME−ALE 0.16, PME−PME 0.25, PME−PLE 0.27, AME−PME 0.26, AME−PLE 0.50, ALE−ALE 0.65, PLE−PLE 0.80, ALE−PLE 0.24. MOA 0.30 long, front width 0.33, back width 0.41. Chelicerae without promaiginal tooth, but with two retromarginal teeth. Endites two times as long as the maximum width, anteriorly with dense setae, medially with distinct constriction. Labium wider than two times length, anteriorly with four to six strong setae, subposteriorly with a constriction. Sternum shield-shaped, as long as wide, anteromedially with a shallow notch, laterally with serrulate and thickened margin, posterior end blunt. Legs (Fig. <xref ref-type="fig" rid="F8169954">1</xref>A, B): measurements: I 6.15 (1.79, 0.67, 1.61, 1.37, 0.71); II 6.65 (2.04, 0.58, 1.78, 1.45, 0.80); III 3.75 (1.11, 0.50, 1.00, 0.72, 0.42); IV 3.98 (1.08, 0.48, 1.06, 0.82, 0.54); formula: 2143; spination: I Fe: d5, p3, r1; Pa: d2, p1, r1; Ti: d2, p3, r3, v2; Mt: p2, r2, v3; II Fe: d6, r1; Pa: d3, r1; Ti: d6, p2, r2, v2; Mt: d4, p3, r3, v2; III Fe: r4; Pa: r2; Ti: d2, p2, r3, v1; Mt: d3, p3, v1; IV Fe: d4, r1; Pa: d3, r1; Ti: d4, p2, r2, v1; Mt: d3, p3, r3, v1. Abdomen (Fig. <xref ref-type="fig" rid="F8169954">1</xref>A, B) 1.71 long, 1.29 wide, dorsally with five round sigilla and abundant long setae; venter with five to six pairs of sigilla postero-medially.</p><p>Colouration (Fig. <xref ref-type="fig" rid="F8169954">1</xref>A and B). Carapace, chelicerae, endites and labium black brown. Sternum dark brown, lateral sub-margins with black brown stripes. Legs yellow, femora I and II with narrow prolateral and retrolateral stripes. Abdomen yellow, with four pairs of mottled spots dorsolaterally and the indistinct black-brown stripe in front of anal tubercle.</p><p>Palp (Fig. <xref ref-type="fig" rid="F8169954">1</xref>C−F and Fig. <xref ref-type="fig" rid="F8239334">3</xref>). Tibia with two apophyses: ventral apophysis (VTA) hook-shaped in ventral view, shorter than tibia, curved prolaterally, with widened base; retrolateral apophysis (RTA) thick, horn-like, with tooth-like apex, longer than tibia. Tegular ridge (TR) broad, arising at 12 o’clock position, extending along tegular margin. Embolus (Em) very thick, with 1.5 spirals clockwise, apex directed at 3 o’clock position.</p><p><bold>Female</bold> (Fig. <xref ref-type="fig" rid="F8169956">2</xref> and Fig. <xref ref-type="fig" rid="F8169958">4</xref>C and D). As in male, except as noted. Total length 4.28. Carapace (Fig. <xref ref-type="fig" rid="F8169956">2</xref>A and B) 2.07 long, 2.02 wide. Eye sizes and interdistances: AME 0.11, ALE 0.20, PME 0.07, PLE 0.13, AME−AME 0.17, AME−ALE 0.14, PME−PME 0.27, PME−PLE 0.29, AME−PME 0.20, AME−PLE 0.49, ALE−ALE 0.64, PLE−PLE 0.83, ALE−PLE 0.25. MOA 0.27 long, front width 0.35, back width 0.41. Chelicerae without teeth. Leg measurements (Fig. <xref ref-type="fig" rid="F8169956">2</xref>A and B): I 4.89 (1.44, 0.60, 1.21, 0.99, 0.65); II 5.34 (1.64, 0.61, 1.34, 1.14, 0.61); III 3.15 (0.99, 0.44, 0.76, 0.58, 0.38); IV 3.70 (1.12, 0.51, 0.89, 0.71, 0.47); spination: I Fe: d3, p2; Pa: d1, p1; Ti: d2, p1, r4, v2; Mt: p2, r3, v2; II Fe: d3, r1; Pa: d2; Ti: d2, p3, r2, v3; Mt: d1, r1, v6; III Fe: d1; Pa: d2; Ti: d2, p1, r1, v1; Mt: d2, p2, r1, v3; IV Ti: v1; Mt: p1. Abdomen (Fig. <xref ref-type="fig" rid="F8169956">2</xref>C and D) 2.21 long, 1.96 wide.</p><p>Colouration (Fig. <xref ref-type="fig" rid="F8169956">2</xref>A and B). Carapace red to dark brown. Chelicerae, endites and labium dark brown. Sternum yellow brown, mottled. Abdomen with a few white spots, distinct symmetrical black-brown stripes from anterolaterally to subposterolaterally and the subtriangular black-brown spot in front of anus.</p><p>Epigyne (Fig. <xref ref-type="fig" rid="F8169956">2</xref>C and D and Fig. <xref ref-type="fig" rid="F8239334">3</xref>G and H) two times wider than long. Anteromedian part with septum (Se) dividing atrium (At) into two large oval parts. Copulatory openings (CO) located at posterior part of the fovea. Copulatory ducts (CD) almost straight, not in a line, shorter than spermathecal width. Spermathecae (Spe) anticlockwise coiled, forming one full turn, slightly separated by nearly 1/3 of its maximum width (in some specimens). Fertilisation duct indistinct.</p><p>Comments. In life (Fig. <xref ref-type="fig" rid="F8169958">4</xref>), this species exhibits dark colours in most parts of the legs and abdomen, while yellowish after preservation in ethanol.</p></tp:treatment-sec><tp:treatment-sec sec-type="Diagnosis"><title>Diagnosis</title><p>The male of this new species is similar to that of <italic><tp:taxon-name><tp:taxon-name-part taxon-name-part-type="genus" reg="Lysiteles">Lysiteles</tp:taxon-name-part><tp:taxon-name-part taxon-name-part-type="species" reg="torsivus">torsivus</tp:taxon-name-part></tp:taxon-name></italic> Zhang, Zhu &amp; Tso, 2006 (<xref ref-type="bibr" rid="B8169778">Tang et al. 2008</xref>: 34, fig. 18a−e) in having a hook-shaped ventral tibial apophysis and thick cone-shaped retrolateral apophysis, but can be easily distinguished from it by (Fig. <xref ref-type="fig" rid="F8169954">1</xref>) the carapace lacking pair of broad yellow-brown stripes (vs present in <italic><tp:taxon-name><tp:taxon-name-part taxon-name-part-type="genus" reg="Lysiteles">L.</tp:taxon-name-part><tp:taxon-name-part taxon-name-part-type="species" reg="torsivus">torsivus</tp:taxon-name-part></tp:taxon-name></italic>) and the anterior part of embolus with 1.5 spirals (vs 1.25 in <italic><tp:taxon-name><tp:taxon-name-part taxon-name-part-type="genus" reg="Lysiteles">L.</tp:taxon-name-part><tp:taxon-name-part taxon-name-part-type="species" reg="torsivus">torsivus</tp:taxon-name-part></tp:taxon-name></italic>). The female of the new species resembles those of <italic><tp:taxon-name><tp:taxon-name-part taxon-name-part-type="genus" reg="Lysiteles">L.</tp:taxon-name-part><tp:taxon-name-part taxon-name-part-type="species" reg="auriculatus">auriculatus</tp:taxon-name-part></tp:taxon-name></italic> Tang, Yin, Peng, Ubick &amp; Griswold, 2008 (<xref ref-type="bibr" rid="B8169778">Tang et al. 2008</xref>: 6, fig. 2a−e), <italic><tp:taxon-name><tp:taxon-name-part taxon-name-part-type="genus" reg="Lysiteles">L.</tp:taxon-name-part><tp:taxon-name-part taxon-name-part-type="species" reg="spirellus">spirellus</tp:taxon-name-part></tp:taxon-name></italic> Tang, Yin, Peng, Ubick &amp; Griswold, 2008 (<xref ref-type="bibr" rid="B8169778">Tang et al. 2008</xref>: 31, fig. 16a−f), <italic><tp:taxon-name><tp:taxon-name-part taxon-name-part-type="genus" reg="Lysiteles">L.</tp:taxon-name-part><tp:taxon-name-part taxon-name-part-type="species" reg="subspirellus">subspirellus</tp:taxon-name-part></tp:taxon-name></italic> Liu, 2022 (<xref ref-type="bibr" rid="B8169788">Liu et al. 2022c</xref>: 55, fig. 7A, C, D) in having anticlockwise spiral spermathecae, but can be separated by (Fig. <xref ref-type="fig" rid="F8169956">2</xref>A, C and D) the longitudinal dark brown stripes covered 1/3 of dorsal abdomen (vs nearly 1/2 in <italic><tp:taxon-name><tp:taxon-name-part taxon-name-part-type="genus" reg="Lysiteles">L.</tp:taxon-name-part><tp:taxon-name-part taxon-name-part-type="species" reg="auriculatus">auriculatus</tp:taxon-name-part></tp:taxon-name></italic> and <italic><tp:taxon-name><tp:taxon-name-part taxon-name-part-type="genus" reg="Lysiteles">L.</tp:taxon-name-part><tp:taxon-name-part taxon-name-part-type="species" reg="spirellus">spirellus</tp:taxon-name-part></tp:taxon-name></italic>, more than 2/3 in <italic><tp:taxon-name><tp:taxon-name-part taxon-name-part-type="genus" reg="Lysiteles">L.</tp:taxon-name-part><tp:taxon-name-part taxon-name-part-type="species" reg="subspirellus">subspirellus</tp:taxon-name-part></tp:taxon-name></italic>) and the spermathecal end directed at 7 o’clock (vs 5 o’clock in <italic><tp:taxon-name><tp:taxon-name-part taxon-name-part-type="genus" reg="Lysiteles">L.</tp:taxon-name-part><tp:taxon-name-part taxon-name-part-type="species" reg="auriculatus">auriculatus</tp:taxon-name-part></tp:taxon-name></italic>, 9 o’clock in <italic><tp:taxon-name><tp:taxon-name-part taxon-name-part-type="genus" reg="Lysiteles">L.</tp:taxon-name-part><tp:taxon-name-part taxon-name-part-type="species" reg="spirellus">spirellus</tp:taxon-name-part></tp:taxon-name></italic>, 6 o’clock in <italic><tp:taxon-name><tp:taxon-name-part taxon-name-part-type="genus" reg="Lysiteles">L.</tp:taxon-name-part><tp:taxon-name-part taxon-name-part-type="species" reg="subspirellus">subspirellus</tp:taxon-name-part></tp:taxon-name></italic>).</p></tp:treatment-sec><tp:treatment-sec sec-type="Etymology"><title>Etymology</title><p>The specific name refers to the type locality; noun in apposition.</p></tp:treatment-sec><tp:treatment-sec sec-type="Distribution"><title>Distribution</title><p>Known only from the type locality in Jiangxi Province, China (Fig. <xref ref-type="fig" rid="F8169960">5</xref>).</p></tp:treatment-sec><tp:treatment-sec><!--Section generated to contain objects referenced in tp:taxon-treatment.--><fig id="F8169954" position="float" orientation="portrait"><object-id xmlns:xlink="http://www.w3.org/1999/xlink" content-type="arpha" xlink:type="simple">18C90BE5-8AD4-5440-AB83-594766E67FB7</object-id><object-id xmlns:xlink="http://www.w3.org/1999/xlink" content-type="doi" xlink:type="simple">10.3897/BDJ.10.e95981.figure1</object-id><label>Figure 1.</label><caption><p><italic><tp:taxon-name><tp:taxon-name-part taxon-name-part-type="genus" reg="Lysiteles">Lysiteles</tp:taxon-name-part><tp:taxon-name-part taxon-name-part-type="species" reg="nanfengmian">nanfengmian</tp:taxon-name-part></tp:taxon-name></italic> sp. n., male holotype. <bold>A</bold> habitus, dorsal view; <bold>B</bold> same, ventral view; <bold>C</bold> palp, prolatero-ventral view; <bold>D</bold> same, ventral view; <bold>E</bold> same, retrolatero-dorsal view; <bold>F</bold> same, dorsal view. Abbreviations: Em − embolus, RTA − retrolateral tibial apophysis, TR − Tegular ridge, VTA − ventral tibial apophysis. Scale bars: 0.2 mm (<bold>A, B</bold>), 0.1 mm (<bold>C–F</bold>).</p></caption><graphic xmlns:xlink="http://www.w3.org/1999/xlink" xlink:href="bdj-10-e95981-g001.jpg" position="float" id="oo_768762.jpg" orientation="portrait" xlink:type="simple"><uri content-type="original_file" xlink:type="simple">https://binary.pensoft.net/fig/768762</uri></graphic></fig><fig id="F8169958" position="float" orientation="portrait"><object-id xmlns:xlink="http://www.w3.org/1999/xlink" content-type="arpha" xlink:type="simple">BBFCED7E-1B32-51C0-83FE-C986BB992927</object-id><object-id xmlns:xlink="http://www.w3.org/1999/xlink" content-type="doi" xlink:type="simple">10.3897/BDJ.10.e95981.figure4</object-id><label>Figure 4.</label><caption><p><italic><tp:taxon-name><tp:taxon-name-part taxon-name-part-type="genus" reg="Lysiteles">Lysiteles</tp:taxon-name-part><tp:taxon-name-part taxon-name-part-type="species" reg="nanfengmian">nanfengmian</tp:taxon-name-part></tp:taxon-name></italic> sp. n., living specimen. <bold>A &amp; B</bold> male; <bold>C &amp; D</bold> female.</p></caption><graphic xmlns:xlink="http://www.w3.org/1999/xlink" xlink:href="bdj-10-e95981-g004.jpg" position="float" id="oo_748287.jpg" orientation="portrait" xlink:type="simple"><uri content-type="original_file" xlink:type="simple">https://binary.pensoft.net/fig/748287</uri></graphic></fig><fig id="F8239334" position="float" orientation="portrait"><object-id xmlns:xlink="http://www.w3.org/1999/xlink" content-type="arpha" xlink:type="simple">5EED6B81-832B-53AD-B575-43C8A0F8EC9D</object-id><object-id xmlns:xlink="http://www.w3.org/1999/xlink" content-type="doi" xlink:type="simple">10.3897/BDJ.10.e95981.figure3</object-id><label>Figure 3.</label><caption><p>SEMs of <italic><tp:taxon-name><tp:taxon-name-part taxon-name-part-type="genus" reg="Lysiteles">Lysiteles</tp:taxon-name-part><tp:taxon-name-part taxon-name-part-type="species" reg="nanfengmian">nanfengmian</tp:taxon-name-part></tp:taxon-name></italic> sp. n., male palp and female epigyne, paratype. <bold>A</bold> palp, ventral view; <bold>B</bold> same, detail of RTA; <bold>C</bold> same, detail of Em and TR; <bold>D</bold> same, retro-ventral view; <bold>E</bold> same, detail of VTA and RTA; <bold>F</bold> same, detail of Em; <bold>G</bold> epigyne, ventral view; <bold>H</bold> vulva, dorsal view. Abbreviations: At − atrium, CD − copulatory ducts, CO − copulatory openings, Em − embolus, RTA − retrolateral tibial apophysis, Se − septum, Spe − spermathecae, TR − Tegular ridge, VTA − ventral tibial apophysis.</p></caption><graphic xmlns:xlink="http://www.w3.org/1999/xlink" xlink:href="bdj-10-e95981-g003.jpg" position="float" id="oo_768809.jpg" orientation="portrait" xlink:type="simple"><uri content-type="original_file" xlink:type="simple">https://binary.pensoft.net/fig/768809</uri></graphic></fig><fig id="F8169956" position="float" orientation="portrait"><object-id xmlns:xlink="http://www.w3.org/1999/xlink" content-type="arpha" xlink:type="simple">CE128803-56AB-5864-A1D2-8669C7F1E97A</object-id><object-id xmlns:xlink="http://www.w3.org/1999/xlink" content-type="doi" xlink:type="simple">10.3897/BDJ.10.e95981.figure2</object-id><label>Figure 2.</label><caption><p><italic><tp:taxon-name><tp:taxon-name-part taxon-name-part-type="genus" reg="Lysiteles">Lysiteles</tp:taxon-name-part><tp:taxon-name-part taxon-name-part-type="species" reg="nanfengmian">nanfengmian</tp:taxon-name-part></tp:taxon-name></italic> sp. n., female paratype. <bold>A</bold> habitus, dorsal view; <bold>B</bold> same, ventral view; <bold>C</bold> epigyne, ventral view; <bold>D</bold> vulva, dorsal view. Abbreviations: At − atrium, CD − copulatory ducts, CO − copulatory openings, Se − septum, Spe − spermathecae. Scale bars: 0.6 mm (<bold>A, B</bold>), 0.1 mm (<bold>C–F</bold>).</p></caption><graphic xmlns:xlink="http://www.w3.org/1999/xlink" xlink:href="bdj-10-e95981-g002.jpg" position="float" id="oo_768763.jpg" orientation="portrait" xlink:type="simple"><uri content-type="original_file" xlink:type="simple">https://binary.pensoft.net/fig/768763</uri></graphic></fig><fig id="F8169960" position="float" orientation="portrait"><object-id xmlns:xlink="http://www.w3.org/1999/xlink" content-type="arpha" xlink:type="simple">6FE03435-0FDE-505C-B9E5-E33C7B0B2EF0</object-id><object-id xmlns:xlink="http://www.w3.org/1999/xlink" content-type="doi" xlink:type="simple">10.3897/BDJ.10.e95981.figure5</object-id><label>Figure 5.</label><caption><p>Records of <italic><tp:taxon-name><tp:taxon-name-part taxon-name-part-type="genus" reg="Lysiteles">Lysiteles</tp:taxon-name-part><tp:taxon-name-part taxon-name-part-type="species" reg="nanfengmian">nanfengmian</tp:taxon-name-part></tp:taxon-name></italic> sp. n. from Nanfengmian National Nature Reserve in Jiangxi Province, China.</p></caption><graphic xmlns:xlink="http://www.w3.org/1999/xlink" xlink:href="bdj-10-e95981-g005.jpg" position="float" id="oo_748288.jpg" orientation="portrait" xlink:type="simple"><uri content-type="original_file" xlink:type="simple">https://binary.pensoft.net/fig/748288</uri></graphic></fig></tp:treatment-sec><ref-list><ref id="B8169778"><element-citation xmlns:xlink="http://www.w3.org/1999/xlink" publication-type="article" xlink:type="simple"><person-group person-group-type="author"><name name-style="western"><surname>Tang</surname><given-names>G.</given-names></name><name name-style="western"><surname>Yin</surname><given-names>C. M.</given-names></name><name name-style="western"><surname>Peng</surname><given-names>X. J.</given-names></name><name name-style="western"><surname>Ubick</surname><given-names>D.</given-names></name><name name-style="western"><surname>Griswold</surname><given-names>C.</given-names></name></person-group><year>2008</year><article-title>The crab spiders of the genus <italic><tp:taxon-name><tp:taxon-name-part taxon-name-part-type="genus" reg="Lysiteles">Lysiteles</tp:taxon-name-part></tp:taxon-name></italic> from Yunnan Province, China (<tp:taxon-name><tp:taxon-name-part taxon-name-part-type="order">Araneae</tp:taxon-name-part></tp:taxon-name>: <tp:taxon-name><tp:taxon-name-part taxon-name-part-type="family">Thomisidae</tp:taxon-name-part></tp:taxon-name>)</article-title><source>Zootaxa</source><volume>1742</volume><fpage>1</fpage><lpage>41</lpage><pub-id pub-id-type="doi">10.11646/zootaxa.1742.1.1</pub-id></element-citation></ref><ref id="B8169788"><element-citation xmlns:xlink="http://www.w3.org/1999/xlink" publication-type="article" xlink:type="simple"><person-group person-group-type="author"><name name-style="western"><surname>Liu</surname><given-names>K. K.</given-names></name><name name-style="western"><surname>Ying</surname><given-names>Y. H.</given-names></name><name name-style="western"><surname>Fomichev</surname><given-names>A. A.</given-names></name><name name-style="western"><surname>Zhao</surname><given-names>D. C.</given-names></name><name name-style="western"><surname>Li</surname><given-names>W. H.</given-names></name><name name-style="western"><surname>Xiao</surname><given-names>Y. H.</given-names></name><name name-style="western"><surname>Xu</surname><given-names>X.</given-names></name></person-group><year>2022</year><article-title>Crab spiders (<tp:taxon-name><tp:taxon-name-part taxon-name-part-type="order">Araneae</tp:taxon-name-part></tp:taxon-name>, <tp:taxon-name><tp:taxon-name-part taxon-name-part-type="family">Thomisidae</tp:taxon-name-part></tp:taxon-name>) of Jinggang Mountain National Nature Reserve, Jiangxi Province, China</article-title><source>ZooKeys</source><volume>1095</volume><fpage>43</fpage><lpage>74</lpage><pub-id pub-id-type="doi">10.3897/zookeys.1095.72829</pub-id></element-citation></ref></ref-list></tp:taxon-treatment>
